# Supplementary material for: Multi-Serial Adaptive Bus Interface with Integrated Monitoring and Plug-And-Play Connectivity
Source: Sensors (Basel). 2025 Dec 16;25(24):7638. doi: 10.3390/s25247638 (PMC12736902; doi:10.3390/s25247638)
Supplement: Supplementary file 1 [file sensors-25-07638-s001.zip]

Archive with 5 entries (5 files):
- S1.m
- S2.m
- S3.mat
- S4.xlsx
- S5.m
