# Supplementary material for: Multi-Serial Adaptive Bus Interface with Integrated Monitoring and Plug-And-Play Connectivity
Source: Sensors (Basel). 2025 Dec 16;25(24):7638. doi: 10.3390/s25247638 (PMC12736902; doi:10.3390/s25247638)
Supplement: Supplementary file 1 [file sensors-25-07638-s001.zip › S1.m]

% Open serial conenction
serial_raw('connect','COM12', 921600);
serial_raw('connect','COM11', 115200);
serial_raw('connect','COM13', 115200);

% Change speed
serial_raw('speed', 1000000);
serial_raw('speed', 921600);

% Comunication test:
serial_raw('data_test_send');
serial_raw('data_test_receive_start');
serial_raw('data_test_receive_check');

% other test:
serial_raw('raw');

% Close seral connection
serial_raw('close');
