# Supplementary material for: Multi-Serial Adaptive Bus Interface with Integrated Monitoring and Plug-And-Play Connectivity
Source: Sensors (Basel). 2025 Dec 16;25(24):7638. doi: 10.3390/s25247638 (PMC12736902; doi:10.3390/s25247638)
Supplement: Supplementary file 1 [file sensors-25-07638-s001.zip › S2.m]

function serial_raw(action, port, bauds)
global received_data
global received_pos
global con
    if nargin == 0, return; end

    if (isempty(received_data))
        received_data = zeros(1,1024*12,'uint8');
    end
    if (isempty(received_pos))
        received_pos = 1;
    end

    switch(action)
        case 'connect'
            if (nargin < 2), port = 'COM11'; end           
            if (nargin < 3), bauds = 115200; end

            if (~isempty(con))
                delete(con);
            end

            % Open port            
            con = serialport(port, ...
                bauds , ...
                'DataBits', 8, ...
                'Parity','none', ...
                'StopBits',1, ...
                'Timeout',5);
            configureTerminator(con,"CR");
    
            % Receiving callback
            configureCallback(con, "byte",1 ,@(src,event)leerBytes(src));

            disp('PORT CONNECTED!');

        case 'speed'
            if (nargin < 2)
                bauds = 115200;
            else                
                bauds = port; 
            end
            con.BaudRate = bauds;
            disp(['New Baudrate: ' num2str(bauds)]);

        case 'raw'
            tic;
            c = '0';
            data_out = char(48+ceil(rand(1,512)*(122-48))); % 512 bytes between '0' y 'z'

            disp(['Sending chars during 5s (' + con.Port + ', ' + num2str(con.BaudRate) + ' bauds) ...']);
            i = 0;
            while(toc < 10)                
                if (mod(i,100) == 0), pause(0.5); end

                write(con,data_out,"uint8");
                c = char(c + 1);
                if (c == 'z'), c = '0'; end
                i = i + 1;
            end
            disp('FIHISH');

        case 'raw_2' % used for baudrate detection validation

            

            % Sending blocks of n bytes
            nbytes = 512;            
            envios = (1024*30) / 512; % 30 Kbyte are 10240

            for ii = 1: envios
                predefined_data = uint8(round(rand(1,nbytes)*255));
                write(con,predefined_data,"uint8");
                disp(['Sent ' num2str(nbytes) ' bytes']);
                %pause(0.01);
            end


        case 'data_test_send'  % used for data transmission integrity validation
            load('predefined_data.mat','predefined_data');
            
            % Fer enviaments en blocs de n bytes
            nbytes = 64;
            pos = 1;
            while(pos < length(predefined_data))                
                write(con,predefined_data(pos:pos+nbytes-1),"uint8");
                disp(['Sent ' num2str(nbytes) ' bytes']);
                pos = pos + nbytes;                          
                %pause(0.01);
            end


        case 'data_test_receive_start' % used for data receive integrity validation
            received_pos = 1;
            disp('Data received vector Reseted OK.');

        case 'data_test_receive_check' % used for data receive integrity validation
            fprintf("Received data: %ld\r", received_pos-1);
            
            %{
            for ii = 1:(received_pos-1)
                fprintf("0x%02X ", received_data(ii))
            end            
            fprintf("\r");
            %}

            load('predefined_data.mat','predefined_data');
            if(length(predefined_data) ~= received_pos-1)
                disp("Number of bits diferent!!");
            end

            % Byte-level check
            num_bytes_incorrectes = 0;
            for ii = 1:(received_pos-1)
                if (ii <= 10240)
                    if(received_data(ii) ~= predefined_data(ii)) 
                        num_bytes_incorrectes = num_bytes_incorrectes + 1;                    
                    end
                end
            end
            fprintf("Bytes incorrect: %ld de %ld.\r", num_bytes_incorrectes, received_pos-1);

            
            % Bit-level check
            fprintf("\rCOMPROVAR A NIVELL DE BIT:\r");
            fallos_bit = zeros(1,8);
            for ii = 1:(received_pos-1)
                if (ii <= 10240)
                    for jj=1:8 % Check each bit
                        if(bitget(received_data(ii),jj,'uint8') ~= bitget(predefined_data(ii),jj,'uint8'))
                            fallos_bit(jj) = fallos_bit(jj)+1;                
                        end
                    end 
                end
            end

            fprintf("TOTAL Bits incorrects: %ld de %ld.\r", sum(fallos_bit), (received_pos-1)*8);
            fprintf("Bits incorrects pos 1: %ld.\r", fallos_bit(1));
            fprintf("Bits incorrects pos 2: %ld.\r", fallos_bit(2));
            fprintf("Bits incorrects pos 3: %ld.\r", fallos_bit(3));
            fprintf("Bits incorrects pos 4: %ld.\r", fallos_bit(4));
            fprintf("Bits incorrects pos 5: %ld.\r", fallos_bit(5));
            fprintf("Bits incorrects pos 6: %ld.\r", fallos_bit(6));
            fprintf("Bits incorrects pos 7: %ld.\r", fallos_bit(7));
            fprintf("Bits incorrects pos 8: %ld.\r", fallos_bit(8));


        case 'close'
            if (~isempty(con))
                delete(con);
                disp('PORT CLOSED!');
            else
                disp('PORT not OPEN!');
            end


    end

end


% Receiving callback function
function leerBytes(src)
    global received_data
    global received_pos

    n = src.NumBytesAvailable;         % num. bytes there are waiting
    if n > 0
        data = read(src, n, "uint8");  % leer todos los bytes
        %disp(['Bytes received: ', num2str(data)]); 
        
        pos = 1;
        while (received_data <= length(received_data) & pos <= length(data))
            received_data(received_pos) = data(pos);
            received_pos = received_pos + 1;
            pos = pos+1;
        end

        if (pos <= length(data))
            disp('RX Overflow!!');
        end
    end
end
