# Supplementary material for: Multi-Serial Adaptive Bus Interface with Integrated Monitoring and Plug-And-Play Connectivity
Source: Sensors (Basel). 2025 Dec 16;25(24):7638. doi: 10.3390/s25247638 (PMC12736902; doi:10.3390/s25247638)
Supplement: Supplementary file 1 [file sensors-25-07638-s001.zip › S4.xlsx]

## Sheet: Hoja1
		Connecting				Disconnecting
	Mode	Success	Wrong detect	No detect	time	Success	Wrong detect	No detection	time	time until WAITING CONNECTION
0	RS485	1			1252	1			1305	2416
0	RS485	1			1116	1			1394	2504
0	RS485	1			1263	1			1334	2496
0	RS485	1			1213	1			1232	2396
0	RS485	1			1381	1			1389	2500
0	RS485	1			1373	1			1333	2445
0	RS485	1			1315	1			1303	2413
0	RS485	1			1566	1			1301	2412
0	RS485	1			1232	1			1213	2377
0	RS485	1			1206	1			1268	1348
0	RS485	1			1213	1			1360	2472
0	RS485	1			1245	1			1436	2547
0	RS485	1			1210	1			1358	2468
0	RS485	1			1244	1			1351	2463
0	RS485	1			1215	1			1298	2400
0	RS485	1			1330	1			1358	2469
0	RS485	1			1250	1			1394	2505
0	RS485	1			1315	1			1279	2390
0	RS485	1			1376	1			1342	2455
0	RS485	1			1236	1			1020	2131
1	RS422	1			1322	1			1392	2503
1	RS422	1			1302	1			1278	2389
1	RS422	1			1282	1			1214	2374
1	RS422	1			1175	1			946	2058
1	RS422	1			1248	1			1291	2403
1	RS422	1			1297	1			1263	2374
1	RS422	1			1187	1			1280	2441
1	RS422	1			1293	1			1338	2448
1	RS422	1			1210	1			1209	2320
1	RS422	1			1196	1			910	2022
1	RS422	1			1230	1			1287	2398
1	RS422	1			1363	1			1363	2473
1	RS422	1			1294	1			1201	2311
1	RS422	1			1172	1			1373	2483
1	RS422	1			1183	1			1403	2514
1	RS422	1			1201	1			1328	2491
1	RS422	1			1198	1			1327	2488
1	RS422	1			1243	1			1328	2439
1	RS422	1			1256	1			1446	2557
1	RS422	1			1221	1			1412	2540
2	RS232	1			1111	1			2214	3326
2	RS232	1			1434	1			2357	3467
2	RS232	1			1151	1			1044	2155
2	RS232	1			1696	1			2407	4023
2	RS232	1			1234	1			2029	3141
2	RS232	1			1292	1			1062	2378
2	RS232	1			1466	1			2392	2485
2	RS232	1			1221	1			2118	1157
2	RS232	1			1160	1			2245	3356
2	RS232	1			1247	1			2300	3412
2	RS232	1			1200	1			2229	3339
2	RS232	1			1401	1			2202	3313
2	RS232	1			1289	1			2218	3300
2	RS232	1			1129	1			2260	3372
2	RS232	1			1203	1			2012	3124
2	RS232	1			1294	1			1681	2792
2	RS232	1			1421	1			1927	3038
2	RS232	1			1331	1			2251	3361
2	RS232	1			1333	1			2030	3141
2	RS232	1			1126	1			2186	3296
3	CAN	1			1323	1			1134	2200
3	CAN	1			1238	1			1238	1097
3	CAN	1			1250	1			1170	2281
3	CAN	1			1126	1			1119	2229
3	CAN	1			1284	1			1125	2236
3	CAN	1			1265	1			1141	2252
3	CAN	1			1751	1			1168	2279
3	CAN	1			1217	1			1087	2198
3	CAN	1			1363	1			1115	2226
3	CAN	1			1328	1			1099	2258
3	CAN	1			1272	1			1181	2292
3	CAN	1			1221	1			1137	2248
3	CAN	1			1156	1			1105	2266
3	CAN	1			1214	1			1131	2295
3	CAN	1			1222	1			1188	2299
3	CAN	1			1280	1			1146	2255
3	CAN	1			1305	1			1189	2349
3	CAN	1			1250	1			1158	1321
3	CAN	1			1222	1			1190	2350
