# Supplementary material for: Multi-Serial Adaptive Bus Interface with Integrated Monitoring and Plug-And-Play Connectivity
Source: Sensors (Basel). 2025 Dec 16;25(24):7638. doi: 10.3390/s25247638 (PMC12736902; doi:10.3390/s25247638)
Supplement: Supplementary file 1 [file sensors-25-07638-s001.zip › S5.m]

% Baud rate detection time data
% COLUMNS:
% ms, # rising, # analysis requiered of 20 samples, percent asserts, bauds, success
detection_time = [ ...

  22,     2666,      1,  95, 1000000, 1; ...
  23,     2640,      1, 100, 1000000, 1; ...
  24,     2689,      2, 100, 1000000, 1; ...
  22,     2657,      1,  96, 1000000, 1; ...
  71,     2696,      1, 100, 1000000, 1; ...
  22,     2629,      1, 100, 1000000, 1; ...
  23,     2628,      1,  91, 1000000, 1; ...
  23,     2647,      1,  96, 1000000, 1; ...
  23,     2649,      1,  96, 1000000, 1; ...
  26,     2685,      2,  96, 1000000, 1; ...
  22,     2707,      1, 100, 1000000, 1; ...
  23,     2627,      1, 100, 1000000, 1; ...
  23,     2681,      1,  96, 1000000, 1; ...
  23,     2611,      1, 100, 1000000, 1; ...
  25,     2680,      3,  95, 1000000, 1; ...


  22,     2707,      1, 100, 921600, 1; ...
  22,     2711,      1, 100, 921600, 1; ...
  22,     2702,      1, 100, 921600, 1; ...
  20,     1361,      1,  96, 921600, 1; ...
  22,     2712,      1, 100, 921600, 1; ...
  22,     2672,      1,  96, 921600, 1; ...
  22,     2699,      1,  95, 921600, 1; ...
  23,     2696,      1,  93, 921600, 1; ...
  22,     2675,      1,  96, 921600, 1; ...
  22,     2696,      1,  96, 921600, 1; ...
  23,     2726,      1, 100, 921600, 1; ...
  22,     2675,      1,  96, 921600, 1; ...
  23,     2757,      1, 100, 921600, 1; ...
  22,     2675,      1,  96, 921600, 1; ...
  22,     2675,      1,  96, 921600, 1; ...


  21,     2277,      1, 100, 750000, 1; ...
  22,     2806,      1,  94, 750000, 1; ...
  21,     2754,      1, 100, 750000, 1; ...
  47,     2787,      1,  96, 750000, 1; ...
  22,     2810,      1, 100, 750000, 1; ...
  26,     2777,      1,  93, 750000, 1; ...
  22,     2817,      1, 100, 750000, 1; ...
  25,     2789,      1, 100, 750000, 1; ...
  24,     2742,      2,  96, 750000, 1; ...
  22,     2771,      1, 100, 750000, 1; ...
  22,     2732,      1,  94, 750000, 1; ...
  23,     2722,      2, 100, 750000, 1; ...
  21,     2761,      1,  96, 750000, 1; ...
  22,     2775,      1, 100, 750000, 1; ...
  22,     2775,      1, 100, 750000, 1; ...


  57,     2789,      1,  96, 576000, 1; ...
  20,     2811,      1, 100, 576000, 1; ...
  21,     2830,      1,  95, 576000, 1; ...
  21,     2806,      1, 100, 576000, 1; ...
  21,     2770,      1, 100, 576000, 1; ...
  21,     2862,      1,  96, 576000, 1; ...  
  69,     2810,      1,  93, 576000, 1; ...
  63,     2820,      1, 100, 576000, 1; ...
  21,     2862,      1,  96, 576000, 1; ... 
  21,     2787,      1, 100, 576000, 1; ...
  21,     2847,      1,  95, 576000, 1; ...
  21,     2800,      1, 100, 576000, 1; ...
  21,     2791,      1, 100, 576000, 1; ...
  21,     2850,      1, 100, 576000, 1; ...
  21,     2862,      1,  96, 576000, 1; ...


  21,     2858,      1,  95, 500000, 1; ...
  21,     2851,      1,  96, 500000, 1; ...
  21,     2841,      1, 100, 500000, 1; ...
  21,     2788,      1, 100, 500000, 1; ...  
  21,     2788,      1, 100, 500000, 1; ...   
  21,     2777,      1, 100, 500000, 1; ...
  65,     2852,      1, 100, 500000, 1; ...
  21,     2788,      1, 100, 500000, 1; ...  
  21,     2788,      1, 100, 500000, 1; ...  
  21,     2797,      1,  94, 500000, 1; ...
  21,     2789,      1,  93, 500000, 1; ...
  20,     1479,      1,  95, 500000, 1; ...
  21,     2832,      1,  95, 500000, 1; ...
  22,     2831,      2,  95, 500000, 1; ...
  21,     2788,      1, 100, 500000, 1; ...  
   


  21,     2662,      1,  96, 460800, 1; ...
  40,     2851,      1,  96, 460800, 1; ...
  20,     2615,      1, 100, 460800, 1; ...
  21,     2568,      1,  95, 460800, 1; ...
  21,     2638,      1,  94, 460800, 1; ...
  20,     2690,      1,  93, 460800, 1; ...
  21,     2669,      1, 100, 460800, 1; ...
  20,     2577,      1, 100, 460800, 1; ...
  21,     2743,      2, 100, 460800, 1; ...
  22,     2671,      1, 100, 460800, 1; ...
  21,     2639,      1,  94, 460800, 1; ...
  21,     2640,      1, 100, 460800, 1; ...
  56,     2853,      1, 100, 460800, 1; ...
  44,     2815,      1, 100, 460800, 1; ...
  21,     2640,      1, 100, 460800, 1; ...


  19,     1329,      1, 100, 250000, 1; ...
  19,     1327,      1, 100, 250000, 1; ...
  19,     1312,      1, 100, 250000, 1; ...
  19,     1299,      1, 100, 250000, 1; ...
  18,     1310,      1, 100, 250000, 1; ...
  22,     1499,      1, 100, 250000, 1; ...
  19,     1310,      1, 100, 250000, 1; ...
  19,     1300,      1, 100, 250000, 1; ...
  20,     1421,      3, 100, 250000, 1; ...
  21,     1452,      2,  93, 250000, 1; ...
  20,     1348,      2, 100, 250000, 1; ...
  19,     1294,      1, 100, 250000, 1; ...
  19,     1343,      1, 100, 250000, 1; ...
  20,     1387,      2, 100, 250000, 1; ...
  19,     1308,      1, 100, 250000, 1; ...


  19,     1189,      1, 100, 230400, 1; ...
  18,     1187,      1, 100, 230400, 1; ...
  23,     1490,      1, 100, 230400, 1; ...
  19,     1176,      1,  94, 230400, 1; ...
  19,     1210,      1,  96, 230400, 1; ...
  19,     1202,      1, 100, 230400, 1; ...
  19,     1198,      1, 100, 230400, 1; ...
  63,     2768,      1, 100, 230400, 1; ... 
  18,     1212,      1,  91, 230400, 1; ...
  19,     1220,      1,  94, 230400, 1; ...
  20,     1290,      1, 100, 230400, 1; ...
  19,     1189,      1, 100, 230400, 1; ...
  18,     1187,      1,  95, 230400, 1; ...
  19,     1197,      1, 100, 230400, 1; ...
  19,     1192,      1,  94, 230400, 1; ...


  28,      967,      1,  96, 125000, 1; ...
  39,     1344,      1,  93, 125000, 1; ...
  47,     1606,      1,  96, 125000, 1; ...
  19,      638,      1,  94, 125000, 1; ...
  18,      636,      1, 100, 125000, 1; ...
  19,      626,      1, 100, 125000, 1; ...
  18,      620,      1, 100, 125000, 1; ...
  19,      639,      1,  94, 125000, 1; ...
  37,     1296,      1,  96, 125000, 1; ...
  19,      639,      1,  94, 125000, 1; ...
  18,      640,      1, 100, 125000, 1; ...
  18,      620,      1,  94, 125000, 1; ...
  20,      673,      2, 100, 125000, 1; ...
  18,      626,      1, 100, 125000, 1; ...
  18,      664,      1, 100, 125000, 1; ...


  


  18,      565,      1, 100, 115200, 1; ...
  19,      577,      1,  94, 115200, 1; ...
  18,      584,      1, 100, 115200, 1; ...
  19,      573,      1,  94, 115200, 1; ...
  18,      569,      1, 100, 115200, 1; ...
  18,      573,      1, 100, 115200, 1; ...
  18,      584,      1, 100, 115200, 1; ...
  38,     1193,      1,  93, 115200, 1; ...
  19,      581,      1,  94, 115200, 1; ...
  19,      581,      1,  94, 115200, 1; ...
  19,      581,      1,  94, 115200, 1; ...  
  18,      575,      1,  94, 115200, 1; ...
  19,      599,      1, 100, 115200, 1; ...
  18,      566,      1,  94, 115200, 1; ...
  19,      581,      1,  94, 115200, 1; ...
  


  19,      413,      1, 100, 76800, 1; ...
  19,      388,      1, 100, 76800, 1; ...
  19,      389,      1,  94, 76800, 1; ...
  19,      407,      1, 100, 76800, 1; ...
  20,      426,      2,  95, 76800, 1; ...
  18,      398,      1, 100, 76800, 1; ...
  18,      398,      1, 100, 76800, 1; ... 
  18,      379,      1, 100, 76800, 1; ...
  18,      398,      1, 100, 76800, 1; ...  
  19,      390,      1, 100, 76800, 1; ...
  19,      398,      1, 100, 76800, 1; ...
  18,      399,      1, 100, 76800, 1; ...
  18,      387,      1, 100, 76800, 1; ...
  18,      394,      1, 100, 76800, 1; ...
  18,      398,      1, 100, 76800, 1; ...


  19,      297,      1,  95, 57600, 1; ...
  18,      285,      1, 100, 57600, 1; ...
  18,      294,      1, 100, 57600, 1; ...
  18,      303,      1,  95, 57600, 1; ...
  19,      293,      1,  94, 57600, 1; ...
  19,      290,      1, 100, 57600, 1; ...
  19,      285,      1, 100, 57600, 1; ...
  19,      298,      1, 100, 57600, 1; ...
  18,      303,      1, 100, 57600, 1; ...
  19,      302,      1, 100, 57600, 1; ...
  18,      301,      1, 100, 57600, 1; ...
  21,      332,      2, 100, 57600, 1; ...
  18,      285,      1,  94, 57600, 1; ...
  18,      295,      1, 100, 57600, 1; ...
  21,      325,      2,  95, 57600, 1; ...


  19,      192,      1, 100, 38400, 1; ...
  38,      409,      1,  96, 38400, 1; ...
  23,      241,      1, 100, 38400, 1; ...
  40,      409,      1,  96, 38400, 1; ...
  19,      206,      1, 100, 38400, 1; ...
  19,      206,      1, 100, 38400, 1; ...
  19,      209,      1,  94, 38400, 1; ...
  19,      213,      1, 100, 38400, 1; ...
  20,      200,      1, 100, 38400, 1; ...
  20,      204,      1, 100, 38400, 1; ...
  60,      635,      1, 100, 38400, 1; ...
  20,      221,      1,  94, 38400, 1; ...
  19,      199,      1,  94, 38400, 1; ...
  27,      270,      4, 100, 38400, 1; ...
  19,      205,      1, 100, 38400, 1; ...
  


  20,      165,      1, 100, 28800, 1; ...
  20,      160,      1, 100, 28800, 1; ...
  54,      432,      1,  93, 28800, 1; ...
  20,      159,      1, 100, 28800, 1; ...
  59,      465,      1,  96, 28800, 1; ...
  30,      226,      1,  93, 28800, 1; ...
  19,      159,      1, 100, 28800, 1; ...
  27,      210,      3, 100, 28800, 1; ...
  19,      154,      1, 100, 28800, 1; ...
  20,      164,      1,  94, 28800, 1; ...
  19,      152,      1, 100, 28800, 1; ...
  23,      187,      2, 100, 28800, 1; ...
  20,      169,      1, 100, 28800, 1; ...
  20,      152,      1, 100, 28800, 1; ...
  20,      163,      1, 100, 28800, 1; ...


  
  20,      115,      1, 100, 19200, 1; ...
  20,      112,      1, 100, 19200, 1; ...
  21,      111,      1,  94, 19200, 1; ...
  21,      117,      1, 100, 19200, 1; ...
  21,      115,      1, 100, 19200, 1; ...
  23,      120,      1,  96, 19200, 1; ...
  21,       95,      1,  94, 19200, 1; ...
  21,      104,      1, 100, 19200, 1; ...
  21,      108,      1, 100, 19200, 1; ...
  21,      113,      1, 100, 19200, 1; ...
  21,      108,      1,  94, 19200, 1; ...
  21,      113,      1,  94, 19200, 1; ...
  21,      121,      1,  94, 19200, 1; ...
  61,      313,      1,  96, 19200, 1; ...
  25,      134,      2, 100, 19200, 1; ...


  22,       89,      1, 100, 14400, 1; ...
  22,       87,      1,  94, 14400, 1; ...
  22,       85,      1, 100, 14400, 1; ...
  22,       87,      1, 100, 14400, 1; ...
  22,       90,      1, 100, 14400, 1; ...
  21,       85,      1, 100, 14400, 1; ...
  67,      273,      1,  96, 14400, 1; ...
  21,       83,      1, 100, 14400, 1; ...
  23,       84,      1,  94, 14400, 1; ...
  21,       83,      1, 100, 14400, 1; ...
  22,       85,      1, 100, 14400, 1; ...
  22,       93,      1,  94, 14400, 1; ...
  24,       88,      1,  94, 14400, 1; ...
  22,       94,      1, 100, 14400, 1; ...
  22,       92,      1, 100, 14400, 1; ...


  

  25,       63,      1,  94, 9600, 1; ...
  24,       67,      1, 100, 9600, 1; ...
  24,       66,      1,  94, 9600, 1; ...
  25,       59,      1, 100, 9600, 1; ...
  60,      160,      1, 100, 9600, 1; ...
  25,       69,      1,  94, 9600, 1; ...
  24,       71,      1,  94, 9600, 1; ...
  23,       63,      1, 100, 9600, 1; ...
  25,       63,      1, 100, 9600, 1; ...
  25,       65,      1,  94, 9600, 1; ... 
  25,       61,      1, 100, 9600, 1; ...
  23,       59,      1, 100, 9600, 1; ...
  41,      112,      3, 100, 9600, 1; ...
  24,       66,      1, 100, 9600, 1; ...
  25,       72,      1,  94, 9600, 1; ...


  38,       74,      2,  95, 7200, 1; ...
  27,       58,      1, 100, 7200, 1; ...
  26,       55,      1,  94, 7200, 1; ...
  28,       55,      1,  94, 7200, 1; ...
  29,       54,      1,  94, 7200, 1; ...
  27,       53,      1, 100, 7200, 1; ...
  28,       55,      1, 100, 7200, 1; ...
  26,       55,      1,  94, 7200, 1; ...
  49,       94,      3,  95, 7200, 1; ...
  29,       61,      1,  95, 7200, 1; ...
  27,       57,      1, 100, 7200, 1; ...
  25,       55,      1, 100, 7200, 1; ...
  27,       56,      1,  94, 7200, 1; ...
  29,       56,      1, 100, 7200, 1; ...
  24,       53,      1, 100, 7200, 1; ...
  


  33,       44,      1, 100, 4800, 1; ...
  31,       42,      1, 100, 4800, 1; ...
  32,       41,      1,  94, 4800, 1; ...
  32,       38,      1,  94, 4800, 1; ...
  53,       69,      1, 100, 4800, 1; ...
  32,       41,      1,  94, 4800, 1; ...
  54,       63,      2, 100, 4800, 1; ...
  48,       62,      2,  95, 4800, 1; ...
  60,       79,      1,  96, 4800, 1; ...
  46,       60,      2, 100, 4800, 1; ...
  31,       41,      1, 100, 4800, 1; ...
  32,       40,      1, 100, 4800, 1; ...
  30,       40,      1, 100, 4800, 1; ...
  30,       43,      1, 100, 4800, 1; ...
  29,       43,      1, 100, 4800, 1; ...


  72,       48,      1,  96, 2400, 1; ...
  43,       31,      1,  94, 2400, 1; ...
  45,       31,      1, 100, 2400, 1; ...
  46,       31,      1, 100, 2400, 1; ...
  46,       31,      1, 100, 2400, 1; ...
  48,       28,      1,  94, 2400, 1; ...
  43,       30,      1, 100, 2400, 1; ...
  46,       32,      1, 100, 2400, 1; ...
  44,       29,      1, 100, 2400, 1; ...
  61,       41,      1, 100, 2400, 1; ...  
  46,       32,      1, 100, 2400, 1; ...
  45,       31,      1, 100, 2400, 1; ...
  48,       28,      1,  94, 2400, 1; ...
  44,       29,      1, 100, 2400, 1; ...
  44,       29,      1, 100, 2400, 1; ...

];
